# Supplementary material for: Transmissibility of acute haemorrhagic conjunctivitis in small-scale outbreaks in Hunan Province, China
Source: Sci Rep. 2020 Jan 10;10:119. doi: 10.1038/s41598-019-56850-9 (PMC6954223; doi:10.1038/s41598-019-56850-9)
Supplement: Supplementary file 2 — Supplementary Information 2 [file 41598_2019_56850_MOESM2_ESM.xlsx]

## Sheet: epidemic curves
Outbreak 1			Outbreak 2			Outbreak 3			Outbreak 4			Outbreak 5			Outbreak 6			Outbreak 7			Outbreak 8			Outbreak 9			Outbreak 10			Outbreak 11			Outbreak 12			Outbreak 13			Outbreak 14			Outbreak 15			Outbreak 16			Outbreak 17
Date	Reproted cases		Date	Reproted cases		Date	Reproted cases		Date	Reproted cases		Date	Reproted cases		Date	Reproted cases		Date	Reproted cases		Date	Reproted cases		Date	Reproted cases		Date	Reproted cases		Date	Reproted cases		Date	Reproted cases		Date	Reproted cases		Date	Reproted cases		Date	Reproted cases		Date	Reproted cases		Date	Reproted cases
2016-06-11	1		2011-09-02	1		2010-09-12	3		2007-09-12	2		2010-09-13	1		2010-09-06	3		2010-09-07	10		2007-08-31	23		2010-09-01	2		2010-09-09	1		2010-09-08	4		2010-09-04	1		2014-09-07	1		2010-09-19	68		2010-08-30	1		2010-09-15	1		2010-09-07	1
2016-06-12	7		2011-09-03	4		2010-09-13	8		2007-09-13	20		2010-09-14	3		2010-09-07	6		2010-09-08	16		2007-09-01	1		2010-09-02	8		2010-09-10	13		2010-09-09	23		2010-09-05	3		2014-09-08	0		2010-09-20	70		2010-08-31	0		2010-09-16	4		2010-09-08	2
2016-06-13	25		2011-09-04	1		2010-09-14	18		2007-09-14	6		2010-09-15	6		2010-09-08	9		2010-09-09	14					2010-09-03	12		2010-09-11	9		2010-09-10	43		2010-09-06	4		2014-09-09	1		2010-09-21	19		2010-09-01	1		2010-09-17	8		2010-09-09	2
			2011-09-05	4		2010-09-15	61		2007-09-15	1		2010-09-16	79		2010-09-09	2		2010-09-10	18					2010-09-04	9		2010-09-12	23		2010-09-11	57		2010-09-07	24		2014-09-10	3		2010-09-22	6		2010-09-02	1		2010-09-18	13		2010-09-10	10
			2011-09-06	14		2010-09-16	54					2010-09-17	57		2010-09-10	1		2010-09-11	22					2010-09-05	22		2010-09-13	2		2010-09-12	28		2010-09-08	38		2014-09-11	7		2010-09-23	6		2010-09-03	0		2010-09-19	5		2010-09-11	6
			2011-09-07	28		2010-09-17	56					2010-09-18	1		2010-09-11	1		2010-09-12	0					2010-09-06	24		2010-09-14	2		2010-09-13	9		2010-09-09	66		2014-09-12	8					2010-09-04	0		2010-09-20	20		2010-09-12	7
			2011-09-08	23		2010-09-18	66					2010-09-19	6		2010-09-12	0		2010-09-13	10					2010-09-07	40		2010-09-15	1		2010-09-14	0		2010-09-10	29		2014-09-13	7					2010-09-05	0		2010-09-21	9		2010-09-13	21
			2011-09-09	0		2010-09-19	3					2010-09-20	0		2010-09-13	0		2010-09-14	1					2010-09-08	28		2010-09-16	3		2010-09-15	4		2010-09-11	0		2014-09-14	28					2010-09-06	4		2010-09-22	0		2010-09-14	16
			2011-09-10	0								2010-09-21	0		2010-09-14	0		2010-09-15	1					2010-09-09	20					2010-09-16	6		2010-09-12	0		2014-09-15	79					2010-09-07	10		2010-09-23	3		2010-09-15	8
			2011-09-11	0								2010-09-22	1		2010-09-15	2		2010-09-16	1					2010-09-10	34								2010-09-13	15		2014-09-16	18					2010-09-08	1		2010-09-24	2		2010-09-16	13
			2011-09-12	2								2010-09-23	1		2010-09-16	1		2010-09-17	0					2010-09-11	24								2010-09-14	13		2014-09-17	20					2010-09-09	3		2010-09-25	3		2010-09-17	16
			2011-09-13	12								2010-09-24	1		2010-09-17	1		2010-09-18	0					2010-09-12	32								2010-09-15	10		2014-09-18	2					2010-09-10	1					2010-09-18	20
			2011-09-14	0											2010-09-18	0		2010-09-19	0					2010-09-13	27								2010-09-16	4		2014-09-19	1					2010-09-11	1					2010-09-19	18
			2011-09-15	9											2010-09-19	4		2010-09-20	5					2010-09-14	17																							2010-09-20	11
			2011-09-16	5											2010-09-20	2		2010-09-21	3					2010-09-15	20																							2010-09-21	13
															2010-09-21	2								2010-09-16	14																							2010-09-22	4
																								2010-09-17	12																							2010-09-23	3
																								2010-09-18	4																							2010-09-24	4
																								2010-09-19	1																							2010-09-25	3
																								2010-09-20	9
																								2010-09-21	2
